# Supplementary material for: Training of adult psychiatrists and child and adolescent psychiatrists in europe: a systematic review of training characteristics and transition from child/adolescent to adult mental health services
Source: BMC Med Educ. 2019 Jun 13;19:204. doi: 10.1186/s12909-019-1576-0 (PMC6567390; doi:10.1186/s12909-019-1576-0)
Supplement: Supplementary file 2 — Table S3. General and adult psychiatry training in Europe - Available data detailed for each country (1). (XLS 39 kb) [file 12909_2019_1576_MOESM2_ESM.xls]

## Sheet: Supp Table 3 - GAP1
European countries (EU membership)	National standardized training program	Quality control of the training program	Program length: number of mandatory years	Assessment	Assessment realised by supervisor / board commission / WBA	Assessment: logbook	Assessment: consequences
Austria	N (23)		4 to 6 (average 5) (23)	Examinations before finishing training (23)
Belarus	Y (23)	Y, ministry of health or national board (22)	1 (23, 28)	Y, only final board exam (23) - Examinations before finishing training (18)	supervisor only (28)	N (28)	N (28)
Belgium		Y, ministry of health or national board (22)	5 (28 - 47)	Y, during training and final board exam (23) - Y, after 2 years of theoretical training (47)	supervisor only (25)	Y (28)	Y (283)
Bosnia	N (28)	Y, ministry of health or national board (22)	4 (28)	Y, during training and final board exam (23) - Examinations before finishing training (18)	supervisor only (28)	Y (28)
Bulgaria			4 + optional subspecializations: 2 (35)	Y, final board exam (35)
Croatia	Y (21, 28)	Y, ministry of health or national board (27)	4 (21, 28, 35)	Y, during training and final board exam (28, 35) - Examinations before finishing training (23)	board commission (28, 35)	Y (29)
Czech republic	Y (28)	Y, ministry of health or national board (23)	5 (28, 35, 36)	Y, during training and final board exam (28, 35, 36) - Examinations before finishing training (23)	supervisor and WBA (28)	Y (28)	N (28)
Denmark	Y (28, 34)	Y, ministry of health or national board (28, 34)	4 (28) - 5,5 or 7 ? (34)	Y, only during training (28) - No examinations (23, 34)	WBA (28)	Y (28)	Y (28)
Estonia	Y (28)	Y, ministry of health or national board (28)	5 (28)	Y, during training and final board exam (28) - Examinations before finishing training (23)	supervisor and board commission (28)	N (28)	N (28)
Finland	Y (28)		4 (28)	Y, during training and final board exam (28) - Examinations before finishing training (23)	supervisor and board commission (28)	Y (28)	N (28)
France	N (28, 32, 45, 47)		6 (28) - 4 (47)	Y, during training and final board exam (28) - No examinations (23) - depends on the region (46)	supervisor and board commission (28)	N (28)
Germany	Y (23, 47)		5 (28, 37, 47)	Y, final board exam (28, 37, 47) - Examinations before finishing training (23)	WBA (28)	N (28)	Y (28)
Greece	Y (18) - N (12)	N (28)	5 (28, 48)	Y, only final board exam (28) - Examinations before finishing training (23)	board commission (28)	N (28, 54)	Y (23)
Hungary			5 + optional subspecializations: 2 (35)	Y, final board exam (35)
Ireland	Y (23, 44)	Y, ministry of health or national board (27, 42)	6 (28) - 4 + 3 (44)	Y, during training and final board exam (28) - Examinations before finishing training (23) - Continuous assesment with 3 major phases (44)	supervisor, board commission and WBA (28, 44)	Y (28)	Y (28)
Italy	N (23)	Y, regional or university (28)	5 (28)	Y, during training and final board exam (28) - Examinations before finishing training (23)	supervisor and board commission (28)	Y (28)	Y (28)
Latvija		Y, regional or university (28)	4 (28)	Y, during training and final board exam (28)	supervisor only (28)	Y (28)	Y (28)
Lithuania		Y, ministry of health or national board (28)	5 (28)	Y, during training and final board exam (28)	supervisor and WBA (28)	Y (28)	Y (28)
Malta		Y, ministry of health or national board (28)	4,5 (28)	Y, only during training (28)	supervisor and WBA (28)	Y (28)	Y (28)
Netherlands	N (23, 47)	Y, ministry of health or national board (28)	5 (28) - 4,5 (42, 47)	Y, only during training (28, 41, 47) - Examinations before finishing training (23)	WBA only (28)	Y (28)	Y (28)
Norway	Y (23)		4 to 6 (average 5) (23)	No examinations (23)		Y (28)	Y (28)
Poland		Y, ministry of health or national board (28)	5 (28, 35)	Y, during training and final board exam (28, 35)	supervisor and WBA (28)	Y (28)	Y (28)
Portugal	Y (23, 30)	Y, ministry of health or national board (28)	5 (28, 30, 41)	Y, during training and final board exam (28) - Examinations before finishing training (23)	supervisor and board commission (28)	Y (28)	Y (28)
Romania	Y (23)		5 (35) - 6 (35)	Y, during training and final board exam (28) - Examinations before finishing training (23)	supervisor and board commission (28)	Y (28)	Y (28)
Russia			3.5 (35)			Y (28)	Y (28)
Serbia			4 (28)	Y, during training and final board exam (28)	supervisor only (28)	Y (28)	Y (28)
Slovakia	Y (35)	N (28)	5 (28, 35)	Y, during training and final board exam (28)	WBA only (28)	Y (28)	Y (28)
Slovenia	Y (23)	Y, ministry of health or national board (28)	5 (28), common trunk: 3 and specialization: 2 (35)	Y, during training and final board exam (28) - Examinations before finishing training (23)	supervisor only (28)	Y (28)	Y (28)
Spain	Y (40)		4 (40)			Y (28)	Y (28)
Sweden	Y (23, 47)	Y, ministry of health or national board (28)	5 (28, 36, 47)	Y, only during training (28, 47) - No examinations (23, 36)	supervisor only (28)	Y (28)	Y (28)
Switzerland	Y (23)	Y, ministry of health or national board (28)	6 (28)	Y, during training and final board exam (28) - Examinations before finishing training (23)	supervisor only (28)	Y (28)	Y (28)
Turkey	Y (23)	N (28)	5 (28)	Y, during training and final board exam (28) - Examinations before finishing training (23)	supervisor only (28)	Y (28)	Y (28)
Ukraine		Y, both (28)	1,5 (28)	Y, only final board exam (28)	supervisor only (28)	Y (28)	Y (28)
United Kingdom	Y (23, 39, 48)	Y, ministry of health or national board (28, 38)	6 (28, 39, 47, 48) - 7 (36)	Y, during training and final board exam (28, 39, 48) - Yes during training (23, 47)	supervisor and WBA (28, 36, 39, 48)	Y (27, 35, 38, 46)	Y (27, 38)
