# Supplementary material for: Training of adult psychiatrists and child and adolescent psychiatrists in europe: a systematic review of training characteristics and transition from child/adolescent to adult mental health services
Source: BMC Med Educ. 2019 Jun 13;19:204. doi: 10.1186/s12909-019-1576-0 (PMC6567390; doi:10.1186/s12909-019-1576-0)
Supplement: Supplementary file 3 — Table S4. General and adult psychiatry training in Europe - Available data detailed for each country (2). (XLS 40 kb) [file 12909_2019_1576_MOESM3_ESM.xls]

## Sheet: Supp Table 4 - GAP2
European countries (EU membership)	Compulsory commun trunk of fundamental knowledge						Compulsory common trunk of skills				Compulsory training in neurology	Compulsory training in internal medecine
	General adult psychiatry	Old age psychiatry	Addictions	CAP, learning diificulties and mental handicap	Forensic psychiatry	Psychotherapy	In-patient psychiatry	Out-patient psychiatry	Liaison and consultation psychiatry	Emergency psychiatry
Austria	Y (23)					Y (23)					Y (23)	Y (23)
Belarus			Y (28)	Y (28)				Y (28)		Y (28)
Belgium	Y (28)	Y (28)	Y (28)	Y (28)	Y (28)	Y (28) - Not mandatory (23)	Y (28)	Y (28)	Y (28)	Y (28)	N (47)	N (47)
Bosnia		N (28)							N (28)
Bulgaria						optional (35)
Croatia	Y (21, 28, 35)	N (28)	Y (21, 28, 35)	Y (21, 28, 35)	Y (21, 28, 35)	Y (21, 28, 35)	Y (28)	Y (28)	N (28)	Y (28)	Y (21)
Czech republic	Y (28, 35)	Y (28, 35)	Y (28, 35)	Y (28, 35)	N (28)	Y (28, 35)	Y (28, 35)	Y (28, 35)	N (28)	Y (28, 35)	Y (35)	Y (35)
Denmark	Y (23, 28)	Y (23, 28)	Y (28)	Y (28)	Y (23, 28)	Y (23, 28)	Y (28, 34)	Y (28, 34)	N (28) - Y (34)	Y (28, 34)	Y (23, 34)
Estonia	Y (28)	N (28)	Y (28)	Y (28)	N (28)	Y (23, 28)	Y (28)	Y (28)	N (28)	Y (28)
Finland	Y (23, 28)	Y (28)	Y (28)	Y (28)	Y (28)	Y (28)	Y (28)	Y (28)	Y (28)	Y (28)		Y (23)
France	Y (28)	Y (28)	Y (28)	Y (28, 47)	Y (28)	N (28, 47) - Y, optional (31) - Not mandatory (23)	Y (28)	Y (28)	Y (28)	Y (28)
Germany	Y (23, 28, 47)	Y (28)	Y (28)	Y (28)	N (28)	Y (23, 28, 37, 47)	Y (28)	Y (28)	N (28)	Y (28)	Y (23, 47)	N (47)
Greece	Y (23, 28)	Y (17, 28)	Y (28)	Y (28)	Y (28)	Y (17, 28)	Y (28)	Y (28)	N (28)	Y (28)	Y (17, 23)	Y (17, 23)
Hungary
Ireland	Y (23, 28)	Y (28)	Y (28)	Y (23, 28)	Y (28)	Y (28)	Y (28)	Y (28)	Y (28)	Y (28)
Italy	Y (28)	N (28)	Y (28)	Y (28)	Y (28)	Y (23, 28)	Y (28)	Y (28)	Y (28)	Y (28)
Latvia	Y (28)	Y (28)	Y (28)	Y (28)	Y (28)	Y (28)	Y (28)	Y (28)	Y (28)	Y (28)
Lithuania	Y (28)	Y (28)	Y (28)	Y (28)	Y (28)	Y (28)	Y (28)	Y (28)	Y (28)	Y (28)
Malta	Y (28)	Y (28)	Y (28)	Y (28)	Y (28)	Y (28)	Y (28)	Y (28)	Y (28)	Y (28)
Netherlands	Y (23, 28, 42)	Y (23, 28)	Y (28)	Y (28)	Y (28)	Y (28, 42, 47)	Y (28, 42)	Y (28, 42)	Y (28, 42)	Y (28, 42, 47)		Y (47)
Norway	Y (23)
Poland	Y (28)	N (28)	Y (28)	Y (28)	Y (28)	Y (28)	Y (28)	Y (28)	Y (28)	Y (28)
Portugal	Y (23, 28)	N (28) - Y (41)	Y (23, 28, 30, 41)	Y (23, 28, 30, 41)	Y (28, 41)	N (28), optional (30)	Y (28, 30, 41)	Y (28, 30, 41)	Y (23, 28, 30, 41)	Y (28, 30, 41)	Y (23, 30, 41)
Romania	Y (23, 28)	Y (28)	Y (28)	Y (23, 28, 35)	Y (23, 28, 35)	Y (23, 28, 35) - but restricted availability (47)	Y (28)	Y (28)	Y (28)	Y (28)	Y (23, 35)	Y (23, 35)
Russia	Y (35)		optional (35)	optional (35)	optional (35)	optional (35)
Serbia	Y (28)	N (28)	Y (28)	Y (28)	Y (28)	N (28)	Y (28)	Y (28)	N (28)	Y (28)
Slovakia	Y (28)	Y (28)	Y (28)	Y (28)	Y (28)	Y (28)	Y (28)	Y (28)	N (28)	Y (28)
Slovenia	Y (23, 28)	Y (23, 28)	Y (28)	Y (23, 28)	Y (23, 28)	Y (28)	Y (28)	Y (28)	N (28)	Y (28)	Y (23)
Spain			Y (40)	Y (40)		Y, optional (40) - Y, mandatory (23)	Y (40)	Y (40)	Y (40)	Y (40)	Y (40)	Y (40)
Sweden	Y (23, 28, 36, 47)	Y (23, 28, 36)	Y (28, 36)	Y (23, 28, 36)	Y (23, 28, 36)	Y (23, 24, 28, 36, 47)	Y (28, 36, 47)	Y (28, 36, 47)	N (28)	Y (28)	Y (23, 36, 47)	Y (23, 36, 47)
Switzerland	Y (23, 28)	Y (28)	Y (28)	Y (28)	Y (28)	Y (23, 28)	Y (28)	Y (28)	Y (28)	Y (28)
Turkey	Y (23, 28)	N (28)	Y (28)	Y (23, 28)	Y (23, 28)	N (28) - Y (23)	Y (28)	Y (28)	N (28)	Y (28)	Y (23)	Y (23)
Ukraine			Y (28)				Y (28)	Y (28)
United Kingdom	Y (23, 28, 36, 39, 47)	Y (28, 35, 39, 47)	Y (28, 35, 39, 47)	Y (23, 28, 36, 39, 47)	Y (28, 35, 39, 47)	Y (23, 28, 36, 39, 47)	Y (28)	Y (28, 47)	Y (28, 35, 39, 47)	Y (28)	Y (47)	Y (47)
