# Supplementary material for: Training of adult psychiatrists and child and adolescent psychiatrists in europe: a systematic review of training characteristics and transition from child/adolescent to adult mental health services
Source: BMC Med Educ. 2019 Jun 13;19:204. doi: 10.1186/s12909-019-1576-0 (PMC6567390; doi:10.1186/s12909-019-1576-0)
Supplement: Supplementary file 4 — Table S5. Child and adolescent psychiatry training in Europe - Available data detailed for each country (1). (XLS 41 kb) [file 12909_2019_1576_MOESM4_ESM.xls]

## Sheet: Supp Table 5 - CAP1
European countries (EU membership)	Separate training of CAP and AP/GAP	Is CAP a monospecialty / separate specialty?	National training standards (Y, fully implemented / Y, implemented in part (IP) /Y, not implemented / N)	Is there a CAP theoretical program? If so, is the content standardised?	Duration: minimum in CAP / total minimum after medical school to be a CAP specialist (months)	Duration of inpatient / outpatient experience (months)	Is logbook used in CAP training?	Is there any examination to be a trainee in CAP?	Is there any examination to finish the training in CAP?
Albania		Y (18)			30 / 53 (18)		Y (18)	Y (18)	Y (18)
Austria	Y (23), from start of training (29, 47)	Y (49) - N, "will be in 2007" (18)	Y, IP (29)	Y, not standardised (29)	24 / 96 (18) - 66 / 72 (49)	48 / ? (29)	Y (18)	Not needed (18)	Not needed (18)
Belarus	N (28), common training path (23)	Y (18)			9 / 13 (18)		Y (18)	Not needed (18)	Not needed (18)
Belgium	Y (28), from start of training (29)	Y (18) - No specific recognition by the government (43)	Y, not implemented (29)	Y, not standardised (29)	24 / 60 (18) - 36 /60 (43)	36 to 48 / 24 to 48 (29)	Y (18)	Not needed (18)	Not needed (18)
Bosnia	N (27), common training path (23)	N (18)		No structured CAP training program (18)	24 / 24 (18)		not needed (18)	Y (18)	Y (18)
Bulgaria	Optional subspecializations (35)	N (18)			24 / ? (35) - 24 / 84 (18)		not needed (18)	Y (18)	Y (18)
Croatia	N (27), common training path (22), not separated from start of training (28), optional subspecializations (35)	N (18)	Y, IP (29)	Y, not standardised (29) - No structured CAP training program (18)	24 / ? (35) - ? / 72 (18)	4 / 13 (29)	not needed (18)		Y (18)
Czech republic	Y (27), from start of training (28), optional subspecializations (35, 36) - N, common training path (22)	Y (18) - will be (36)	Y, IP (29)	Y, not standardised (29)	48 / 66 (18) - 36 / 72, will be 5 years (36)	36 / 13 (29)		Y (18)	Y (18)
Denmark	Y (23, 28, 34), from start of training (28)	Y (18)	Y, fully (29)	Y, standardised content (29)	48 / 60 (18)	6 + / 0 (29)	Y (18)	Not needed (18)	Not needed (18)
Estonia	Y, from start of training (29) - N (28), common training path (23)	Y (18)	Y, IP (29)	N (29)	36 / 48 (18)	36 / 13 (29)	Y (18)	Y (18)	Y in table and N in text (18)
Finland	Y (23, 28), after common trunk in AP (18), not separated from start of training (29)	Y (18)	Y, IP (29)	Y, not standardised (29)	48 / 72 (18)	13 to 42 / 13 to 42 (29)	Y (18)	Not needed (18)	Y (18)
France	N (28), common training path (18, 23, 45), not separated from start of training (29)	N (18)	Y, IP (29)	N (29)	36 / 72 (18)	18 / 18 (29)	not needed (18)	Y (18)	Y (18)
Germany	Y (23, 28), from start of training (29)	Y (18, 46)	Y, fully (29)	Y, standardised content (29)	48 / 60 (13) - ? / 60 (46)	24 to 36 / 13 to 24 (29)	Y (18)	Not needed (18)	Y (18)
Greece	Y (23, 28), from start of training (29)	Y (18)	N (18, 29)	Y, not standardised (29)	30 / 54 (18)	42 / 6 (29)	not needed (18)	not needed (18)	Y (18)
Hungary	Y, from start of training (29)	Y (18, 35)	Y, fully (29)	Y, not standardised (29)	36 / 62 (18)	42 / 0 (29)	Y (18)	Y (18)	Y (18)
Iceland		Y (18)			36 / 66 (18)		Y (18)	Not needed (18)	Not needed (18)
Ireland	Y (23, 28), after common trunk with GAP (18, 44), not separated from start of training (29)	N (18) - Y (44)	Y, IP (28, 44)	Y, standardised content (28, 44)	36 / 84 (18)	6 / 13 to 24 (29)		Not needed (18, 44)	Not needed (18, 44)
Italy	Y (23, 28), from start of training (29)	Y (18)	Y, IP (29)	Y, not standardised (29)	36 / 60 (18)	variable / 36 (29)	not needed (18)	Y (18)	Y (18)
Latvia	Y (28), not separated from start of training (29) - N (18)	N (18)	Y, IP (29)	Y, standardised content (29) - No structured CAP training program (18)	? / 48 (18)	24 / 0 (29)	Not needed (18)	Not needed (18)	Not needed (18)
Lithuania	Y (28), from start of training (29)	Y (18)	Y, IP (29)	Y, not standardised (29)	30 / 48 (18)	16 / 6 (29)	Y (18)	not needed (18)	Y (18)
Malta	Y (28)
Netherlands	Y (23, 28), after common trunk in AP (18, 42), not separated from start of training (29, 47)	N, subspecialty (18, 42)	Y, IP (29) - Y (42)	Y, standardised content (29)	24 / 78 (18) - 24 / ? (42)	13 / 13 (29)	Y (18)	not needed (18)	Not needed (18) - N (41)
Norway	Y (23), from start of training (29)	Y (18)	Y, IP (29)	Y, standardised content (29)	36 / 66 (18)	13+ / 24 to 36 (29)	Y (18)	Not needed (18)	Not needed (18)
Poland	Y (28), from start of training (29)	Y (18)	Y, IP (29)	Y, standardised content (29)	24 / 60 (18)	19 / 10 (29)	Y (18)	Y (18)	Y (18)
Portugal	Y (23,28, 41), from start of training (29)	Y (18, 41)	Y, IP (29)	Y, not standardised (29)	36 / 48 (18)	6 / 36 (29)	Not needed (18)		Y (18)
Romania	Y (23, 28), from start of training (29)	Y (18)	Y, IP (29)	Y, standardised content (29)	36 / 60 (18)	60 / 0 (29)	Y (18)	Y (18)	Y (18)
Russia	Optional subspecializations (35)	N (18)	N (18)	No structured CAP training program (18)	6 / ? (35) - 4 / 36 (18)		Not needed (18)		Y (18)
Serbia	Y (27), from start of training (35)	Y (18)	Y, IP (29)	N (29)	33 / 48 (18)	24 / 0 (29)	Y (18)	not needed (18)	Y (18)
Slovakia	Y (27), from start of training (29), optional subspecializations (35)	Y (18)	Y, fully (29)	Y, standardised content (29)	13 / ? (35) - 48 / 48 (18)	24 / 24 (29)	Y (18)	Not needed (18)	Y (18)
Slovenia	Y (23, 28), from start of training (29), optional subspecializations (35)	Y (18)	Y, fully (29)	Y, standardised content (29)	24 / 60 (18, 35, 50)	42 / 18 (29)	Y (18)	not needed (18)	Y (18)
Spain	N (18, 33, 40)	N , subspecialty (18) - - Y, legal recognition in 2014, without specific training in CAP in 2017 (33)	N (18)	No structured CAP training program (18)	4 / 48 (18, 33) - 4 / ? (40)		Y (18)	Not needed (18)	Not needed (18)
Sweden	Y (23, 28), from start of training (29)	Y (18)	Y, fully (29)	Y (29)	36 / 60 (18)	13 / 13 to 24 (29)	Y (18)	not needed (18)	not needed (18)
Switzerland	Y (23, 28), from start of training (29)	Y (18)	Y, fully (29)	Y, not standardised (29)	48 / 72 (18)	13+ / 24+ (29)			Y (18)
Turkey	Y (23, 28), from start of training (29)	Y (18)	Y, IP (29)	Y, standardised content (29)	36 / 60 (18)	0 / 33 (29)	Y (18)	Y (18)	Y (18)
United Kingdom	Y (23), not separated from start of training (29), common trunk with AP (18, 33) - N (28)	N (18) - subspecialty (34)	Y, fully (29)	Y, not standardised (29)	36 / 90 (18)	13 / 24 (29)	Y (18)	Y (18)	Not needed (18)
