# Supplementary material for: Training of adult psychiatrists and child and adolescent psychiatrists in europe: a systematic review of training characteristics and transition from child/adolescent to adult mental health services
Source: BMC Med Educ. 2019 Jun 13;19:204. doi: 10.1186/s12909-019-1576-0 (PMC6567390; doi:10.1186/s12909-019-1576-0)
Supplement: Supplementary file 5 — Table S6. Child and adolescent psychiatry training in Europe - Available data detailed for each country (2). (XLS 39 kb) [file 12909_2019_1576_MOESM5_ESM.xls]

## Sheet: Supp Table 6 - CAP2
European countries (EU membership)	Child neurology training	Paediatric experience	Neurology experience	General adult psychiatry training	Mandatory psychotherapy training	Psychotherapy program structure	Psychotherapy type	Access to formal supervision	Independant educational supervision	Is research experience compulsory?
Albania	Y, mandatory (18)	Y, mandatory (18)		Y, mandatory (18)	Not needed (18)					N (18)
Austria	Y, optional (18)	Y (29), mandatory (18, 23)	Y (29)	Y (29), mandatory (18, 23)	Not needed (18) - N (29)	T&P (29)	CBT / psychodynamic / systemic (29)	Y (29)	N (29)	N (18, 29)
Belarus	not needed (18)	not needed (18)		Y mandatory (18)	Y (18)					N (18)
Belgium	Y, optional (18, 43)	N (29) - Y, optional (18, 43)	N (29)	Y (29), mandatory (18, 43)	N (29) - Not needed, optional (18, 43)	T&P (29)	psychodynamic (43)	Y (29)	N (29)	N (29)
Bosnia	Y, mandatory (18)	Y, optional (18)			Not needed (18)					Y (18)
Bulgaria	not needed (18)	not needed (18)		Y mandatory (18)	Not needed (18)					N (18)
Croatia		Y (29) - not needed (18)	N (29)	Y (29), mandatory (18)	Y (18, 29)	T&P (29)	CBT (29)	Y (29)	N (29)	N (29)
Czech republic	Y, optional (18)	Y (18, 29)	Y (29)	Y (29), mandatory (18)	Y (18, 29)	T&P (29)	CBT / psychodynamic / systemic (29)	Y (29)	Y (29)	N (18, 29)
Denmark	Y, mandatory (18)	Y (24), mandatory (18, 23)	N (29)	Y (29), mandatory (18, 23 supp)	Y (18, 29)	T&P (29)	CBT / psychodynamic / systemic (29)	Y (29)	N (29)	Y (18, 29)
Estonia	Y, mandatory (18)	Y (29), mandatory (18)	Y (29)	Y (29), mandatory (18)	Y (18, 29)	T (29)	CBT / psychodynamic / systemic /other (29) - CBT / family therapy (18)	N (29)	N (29)	N (29)
Finland	not needed (18)	N (29), not needed (18)	N (29)	Y (29), mandatory (23 supp)	Not needed (18) - Y (29)	T&P (29)		Y (29)	Y (29)	N (18, 29)
France	Y, optional (18)	Y (29), mandatory (18)	Y (29), optional (18)	Y (29), mandatory (18)	Not needed (18) - N (29)	T&P (29)	CBT / psychodynamic / systemic (29)	Y (29)	N (29)	Y (18) - N (29)
Germany	Y, optional (18)	Y (29), optional (18), mandatory (23)	Y (29), optional (18)	Y (29), mandatory (18, 23)	Y (18, 29)	T&P (29)	CBT / psychodynamic (29)	Y (29)	N (29)	N (18, 29)
Greece	Y, mandatory (18)	N (29), not needed (18)	Y (29), mandatory (23)	Y (29), mandatory (18, 23)	Not needed (18) - N (29)	T&P (29)	CBT / psychodynamic / systemic (29)	Y (29)	N (29)	N (18, 29)
Hungary	Y, mandatory (18)	Y (29), mandatory (18)	Y (29)	N (29) - Y mandatory (18)	Y (18, 29)	T&P (29)	CBT (29)	Y (29)	N (29)	Y (29) - N (18)
Iceland	not needed (18)	Y, mandatory (18)		Y mandatory (18)	Not needed (18)					Y (18)
Ireland	not needed (18)	N (29) - Y, mandatory (18)	N (29)	Y (29), mandatory (18, 23)	Not needed, optional (18) - Y (29)	T&P (29)	CBT / psychodynamic / systemic / other (18, 29)	Y (29, 43)	Y (29)	Y (29) - N, optional (18)
Italy	Y, mandatory (18)	Y (29), mandatory (18)	Y (29)	N (29) - Y mandatory (18)	Not needed (18) - N (29)	T&P (29)	CBT / systemic (29)	Y (29)	Y (29)	Y (13) - N (24)
Latvia	not needed (18)	Y (29) - not needed (18)	N (29)	Y (29)	Not needed (18) - N (29)	T (29)		Y (29)	Y (29)	N (18, 29)
Lithuania	Y, mandatory (18)	Y (29), mandatory (18)	Y (29, 18)	Y (29), mandatory (18)	Y (18) - N (29)	T (29)		Y (29)	N (29)	Y (18) - N (29)
Malta
Netherlands	not needed (18)	Y (29), mandatory (18)	Y (29)	Y (29), mandatory (18, 23, 42)	Y (18, 29, 42)	T&P (29)	CBT / psychodynamic / systemic (29)	Y (29, 42)	Y (29)	N (18, 29)
Norway	not needed (18)	Y (29), mandatory (18, 23)	N (29)	Y (29), mandatory (23, 18)	Y (18, 29)	T&P (29)	CBT / psychodynamic / systemic (29)	Y (29)	Y (29)	N (18, 29)
Poland	Y, mandatory (18)	Y (24), optional (18)	Y (29)	Y (29)	Not needed (18) - Y (29)	T&P (29)	CBT / psychodynamic / systemic (29)	Y (29)	Y (29)	Y (18) - N (29)
Portugal		Y (29)	N (29)	Y (29), mandatory (23)	Y (29) - Y mandatory in table and optional in text (18)	T&P (29)	CBT / psychodynamic / systemic /other (29)	Y (29)	N (29)	N (29)
Romania	Y, mandatory (18)	Y (29), mandatory (18, 23)	Y (18, 29), mandatory (23)	Y (29), mandatory (18, 23)	Not needed (18) - N (29)			Y (29)	N (29)	Y (29) - N (18)
Russia					Y (18)
Serbia	Y, mandatory (18)	Y (29), mandatory (18)	Y (29)	Y (29), mandatory (18)	Not needed (18) - N (29)	T (29)		Y (29)	N (29)	N (18, 29)
Slovakia	not needed (18)	Y (29) - not needed (18)	Y (29)	N (29)	Not needed (18) - Y (29)	T&P (29)	CBT / psychodynamic / systemic (29)	Y (29)	Y (29)	Y (29)
Slovenia	Y, mandatory (18)	Y (29), optional (18), mandatory (23)	Y (29), mandatory (23)	Y (29), mandatory (23)	Y (18, 29)	T&P (29)	CBT / psychodynamic / systemic / other (29)	N (29)	Y (29)	N (18, 29)
Spain	not needed (18)	not needed (18)			Not needed (18)					N (18)
Sweden	Y, optional (18)	Y (29), mandatory (18, 23)	N (29)	Y (29), mandatory (18, 23)	Y (18, 29)	T&P (29)	CBT / psychodynamic (29)	Y (29)	Y (29)	Y (29) - N (18)
Switzerland	Y, optional (13)	Y (29), optional (18)	N (24), optional (13)	Y (29), mandatory (18, 23 supp)	Y (18, 29)	T&P (29)	CBT / psychodynamic / systemic (18, 29)	Y (29)	N (29)	N (29)
Turkey	Y, mandatory (18)	N (29), not needed (18)	Y (29), mandatory (23)	Y (29), mandatory (18, 23)	Not needed, optional (18) - Y (29)	T&P (29)	CBT / psychodynamic / systemic / other (29)	Y (29)	N (29)	Y (18, 29)
United Kingdom	Y, optional (13)	N (29), not needed (18)	N (29)	Y (29), mandatory (18, 23)	Y (18, 29)	T&P (29)	CBT / psychodynamic / systemic (29)	Y (29)	Y (29)	Y (18, 29)
